# Supplementary material for: Upstream open reading frames buffer translational variability during Drosophila evolution and development
Source: eLife. 2025 Jun 6;14:RP104074. doi: 10.7554/eLife.104074 (PMC12143884; doi:10.7554/eLife.104074)
Supplement: Supplementary file 3. [file elife-104074-supp3.csv]

stages	gene_id	uORF_id	dominance	BLS	log2Beta_uorf	adj_P_log2Beta_uorf	log2Beta_cds	adj_P_log2Beta_cds	log2Gamma	adj_P_log2Gamma
0-2h_embryo	FBgn0000166	FBtr0081668_57	1	0.902	1.688	8.054E-04	-0.045	8.468E-01	-1.733	5.478E-03
0-2h_embryo	FBgn0037093	FBtr0078357_508	0	0.695	5.266	1.095E-02	-0.004	9.929E-01	-5.269	4.301E-02
0-2h_embryo	FBgn0001086	FBtr0080833_71	1	0.501	3.015	2.203E-10	0.028	9.659E-01	-2.987	3.635E-06
0-2h_embryo	FBgn0050011	FBtr0089758_1089	0	0.913	2.531	5.199E-05	-0.014	9.760E-01	-2.545	1.117E-03
0-2h_embryo	FBgn0036428	FBtr0075724_281	0	0.820	2.593	3.558E-05	0.040	8.912E-01	-2.553	7.408E-04
0-2h_embryo	FBgn0037376	FBtr0078669_27	1	0.131	1.708	1.330E-04	0.014	9.788E-01	-1.694	7.676E-03
0-2h_embryo	FBgn0002914	FBtr0074169_85	0	0.019	2.954	1.736E-04	0.027	9.271E-01	-2.927	1.960E-03
0-2h_embryo	FBgn0026189	FBtr0073118_33	1	0.409	3.026	3.396E-03	-0.030	9.451E-01	-3.056	1.895E-02
0-2h_embryo	FBgn0016059	FBtr0086890_90	0	0.752	2.444	1.628E-03	0.006	9.909E-01	-2.438	1.802E-02
0-2h_embryo	FBgn0033052	FBtr0086027_336	0	0.493	3.044	2.774E-05	-0.045	8.482E-01	-3.088	2.835E-04
0-2h_embryo	FBgn0033052	FBtr0086027_508	0	0.631	-6.731	1.022E-02	-0.045	8.482E-01	6.686	4.178E-02
0-2h_embryo	FBgn0033052	FBtr0086027_508	0	0.020	-6.731	1.022E-02	-0.045	8.482E-01	6.686	4.178E-02
0-2h_embryo	FBgn0002466	FBtr0332643_115	0	0.449	4.276	3.724E-03	0.022	9.659E-01	-4.254	2.123E-02
0-2h_embryo	FBgn0002466	FBtr0332643_77	1	0.622	2.302	8.500E-03	0.022	9.659E-01	-2.280	4.836E-02
0-2h_embryo	FBgn0035237	FBtr0072747_111	0	0.045	2.783	2.535E-03	0.005	9.898E-01	-2.777	1.751E-02
0-2h_embryo	FBgn0030863	FBtr0074476_330	0	0.683	2.212	8.031E-04	-0.015	9.730E-01	-2.227	7.988E-03
12-24h_embryo	FBgn0012034	FBtr0078413_128	0	0.207	2.134	6.937E-04	0.034	9.611E-01	-2.100	1.358E-02
12-24h_embryo	FBgn0012034	FBtr0078413_224	0	0.239	2.163	7.272E-04	0.034	9.611E-01	-2.130	1.358E-02
12-24h_embryo	FBgn0012034	FBtr0078413_311	0	0.043	2.189	8.405E-04	0.034	9.611E-01	-2.155	1.427E-02
12-24h_embryo	FBgn0010379	FBtr0083228_113	0	0.389	1.896	1.586E-03	-0.032	9.561E-01	-1.928	1.461E-02
12-24h_embryo	FBgn0250789	FBtr0332878_152	1	0.645	3.982	1.052E-05	0.027	9.814E-01	-3.955	6.292E-04
12-24h_embryo	FBgn0037671	FBtr0081978_59	0	0.801	3.115	2.801E-10	0.009	9.890E-01	-3.106	1.010E-06
12-24h_embryo	FBgn0033160	FBtr0088966_255	0	0.129	6.386	2.471E-03	-0.007	9.842E-01	-6.393	1.427E-02
12-24h_embryo	FBgn0261239	FBtr0081479_254	0	0.254	6.913	7.303E-03	-0.014	9.823E-01	-6.927	3.316E-02
12-24h_embryo	FBgn0039907	FBtr0089111_354	0	0.128	-5.918	1.008E-02	-0.028	9.429E-01	5.890	4.244E-02
12-24h_embryo	FBgn0032940	FBtr0081524_200	0	0.057	2.786	4.364E-05	0.023	9.561E-01	-2.763	8.408E-04
12-24h_embryo	FBgn0032940	FBtr0081524_212	0	0.019	2.895	2.989E-05	0.023	9.561E-01	-2.872	6.214E-04
12-24h_embryo	FBgn0086778	FBtr0301835_985	0	0.335	7.691	6.388E-03	0.024	9.842E-01	-7.667	3.462E-02
12-24h_embryo	FBgn0003093	FBtr0085359_100	1	0.605	2.503	7.406E-03	-0.049	9.187E-01	-2.552	3.334E-02
12-24h_embryo	FBgn0040918	FBtr0070937_246	1	0.306	3.421	2.427E-04	0.028	9.609E-01	-3.394	3.309E-03
12-24h_embryo	FBgn0022764	FBtr0304683_9	0	0.749	3.112	6.193E-03	0.033	9.500E-01	-3.079	3.462E-02
12-24h_embryo	FBgn0026369	FBtr0071641_141	1	0.282	4.295	1.274E-02	-0.032	9.426E-01	-4.327	4.743E-02
12-24h_embryo	FBgn0035162	FBtr0072597_33	0	0.462	3.484	6.471E-03	-0.032	9.699E-01	-3.516	3.380E-02
12-24h_embryo	FBgn0035162	FBtr0072597_41	1	0.142	2.061	1.313E-03	-0.032	9.699E-01	-2.093	1.836E-02
12-24h_embryo	FBgn0030748	FBtr0074275_257	0	0.538	7.391	2.822E-03	0.011	9.823E-01	-7.380	1.649E-02
12-24h_embryo	FBgn0037539	FBtr0081820_16	0	0.336	6.849	3.982E-03	0.010	9.900E-01	-6.840	2.230E-02
12-24h_embryo	FBgn0010620	FBtr0086909_300	0	0.043	2.247	1.972E-05	-0.023	9.710E-01	-2.270	7.127E-04
12-24h_embryo	FBgn0010620	FBtr0086909_310	0	0.290	2.406	7.174E-03	-0.023	9.710E-01	-2.429	3.632E-02
12-24h_embryo	FBgn0023528	FBtr0070412_385	0	0.200	2.296	1.012E-02	-0.032	9.406E-01	-2.328	4.160E-02
12-24h_embryo	FBgn0036998	FBtr0078198_37	1	0.645	2.470	2.325E-03	0.011	9.842E-01	-2.459	2.185E-02
12-24h_embryo	FBgn0039008	FBtr0347565_96	0	0.378	3.364	6.675E-03	-0.028	9.654E-01	-3.392	3.229E-02
2-6h_embryo	FBgn0037636	FBtr0081931_114	0	0.733	-2.673	5.140E-04	0.013	9.774E-01	2.686	6.488E-03
2-6h_embryo	FBgn0037636	FBtr0081931_132	0	0.733	-2.126	9.889E-04	0.013	9.774E-01	2.140	1.151E-02
2-6h_embryo	FBgn0032979	FBtr0100407_232	0	0.057	2.810	5.742E-15	-0.044	9.340E-01	-2.854	1.216E-09
2-6h_embryo	FBgn0000721	FBtr0089304_159	0	0.057	-2.340	5.793E-03	0.013	9.714E-01	2.353	3.435E-02
2-6h_embryo	FBgn0000721	FBtr0089304_90	0	0.019	-2.113	2.825E-03	0.013	9.714E-01	2.125	2.002E-02
2-6h_embryo	FBgn0044049	FBtr0076372_107	0	0.630	1.977	3.547E-04	0.044	9.068E-01	-1.933	7.428E-03
2-6h_embryo	FBgn0005617	FBtr0081130_107	1	0.678	-1.716	7.818E-03	0.039	9.081E-01	1.755	4.090E-02
2-6h_embryo	FBgn0034176	FBtr0087059_62	0	0.648	-9.565	8.766E-04	0.043	9.155E-01	9.608	6.858E-03
2-6h_embryo	FBgn0039492	FBtr0113297_261	0	0.726	-4.364	4.243E-03	0.035	9.086E-01	4.399	2.287E-02
2-6h_embryo	FBgn0033551	FBtr0088223_132	0	0.531	2.727	3.625E-03	-0.035	9.453E-01	-2.762	2.434E-02
2-6h_embryo	FBgn0033551	FBtr0088223_160	0	0.800	2.149	1.567E-03	-0.035	9.453E-01	-2.184	1.558E-02
6-12h_embryo	FBgn0264442	FBtr0332558_473	0	0.916	1.625	2.122E-03	-0.044	9.393E-01	-1.668	1.213E-02
6-12h_embryo	FBgn0025186	FBtr0071774_48	1	0.571	2.444	3.835E-03	-0.009	9.824E-01	-2.453	1.152E-02
6-12h_embryo	FBgn0263108	FBtr0307306_52	0	0.630	2.711	2.433E-02	-0.039	9.049E-01	-2.750	4.665E-02
6-12h_embryo	FBgn0000394	FBtr0070804_460	1	0.057	2.482	5.902E-03	0.012	9.824E-01	-2.470	1.879E-02
6-12h_embryo	FBgn0037760	FBtr0082155_547	0	0.396	1.974	2.418E-02	-0.037	9.297E-01	-2.011	4.919E-02
6-12h_embryo	FBgn0037760	FBtr0082155_593	0	0.645	2.489	1.320E-03	-0.037	9.297E-01	-2.527	4.400E-03
6-12h_embryo	FBgn0032921	FBtr0081469_553	0	0.019	4.761	1.430E-04	0.039	9.478E-01	-4.723	9.740E-04
6-12h_embryo	FBgn0266369	FBtr0081439_56	0	0.645	4.717	2.049E-02	0.037	9.463E-01	-4.681	4.621E-02
6-12h_embryo	FBgn0002945	FBtr0075039_168	0	0.502	2.546	8.578E-03	-0.009	9.871E-01	-2.555	2.273E-02
6-12h_embryo	FBgn0002945	FBtr0075039_176	0	0.444	2.449	1.996E-02	-0.009	9.871E-01	-2.458	4.424E-02
6-12h_embryo	FBgn0032123	FBtr0079825_374	0	0.511	2.926	4.859E-03	0.021	9.610E-01	-2.905	1.524E-02
6-12h_embryo	FBgn0032123	FBtr0079825_471	0	0.624	2.441	1.073E-02	0.021	9.610E-01	-2.420	3.040E-02
6-12h_embryo	FBgn0032123	FBtr0079825_502	0	0.430	3.572	8.056E-03	0.021	9.610E-01	-3.550	2.177E-02
6-12h_embryo	FBgn0024846	FBtr0080534_79	0	0.642	3.122	2.062E-02	-0.039	9.315E-01	-3.161	4.172E-02
6-12h_embryo	FBgn0085407	FBtr0112611_116	0	0.386	2.469	6.513E-04	-0.013	9.879E-01	-2.482	4.147E-03
6-12h_embryo	FBgn0085407	FBtr0112611_223	0	0.410	2.833	1.235E-02	-0.013	9.879E-01	-2.846	3.272E-02
6-12h_embryo	FBgn0025574	FBtr0084527_211	0	0.722	2.134	7.595E-07	0.034	9.500E-01	-2.100	1.514E-04
6-12h_embryo	FBgn0261811	FBtr0074804_223	0	0.348	2.199	5.054E-05	-0.008	9.886E-01	-2.206	4.526E-04
6-12h_embryo	FBgn0261811	FBtr0074804_258	0	0.507	2.196	2.995E-04	-0.008	9.886E-01	-2.204	1.663E-03
6-12h_embryo	FBgn0261811	FBtr0074804_277	0	0.406	2.326	7.321E-04	-0.008	9.886E-01	-2.334	3.188E-03
6-12h_embryo	FBgn0261811	FBtr0074804_287	0	0.057	2.454	1.217E-02	-0.008	9.886E-01	-2.462	2.998E-02
6-12h_embryo	FBgn0261811	FBtr0074804_313	0	0.316	3.020	6.166E-04	-0.008	9.886E-01	-3.028	2.548E-03
6-12h_embryo	FBgn0261811	FBtr0074804_319	0	0.589	3.030	1.751E-03	-0.008	9.886E-01	-3.038	5.712E-03
6-12h_embryo	FBgn0031681	FBtr0079026_251	0	0.750	1.598	1.566E-02	0.034	9.292E-01	-1.564	4.727E-02
6-12h_embryo	FBgn0031681	FBtr0079026_83	0	0.400	2.972	1.279E-02	0.034	9.292E-01	-2.937	3.325E-02
6-12h_embryo	FBgn0015286	FBtr0070583_332	0	0.445	-7.116	1.073E-02	0.050	9.393E-01	7.166	2.462E-02
6-12h_embryo	FBgn0028688	FBtr0084294_36	1	0.821	2.029	1.056E-02	0.020	9.679E-01	-2.009	3.356E-02
6-12h_embryo	FBgn0034894	FBtr0072097_145	0	0.531	7.021	5.937E-04	0.044	9.393E-01	-6.978	2.499E-03
6-12h_embryo	FBgn0086370	FBtr0083255_70	0	0.620	2.492	7.578E-03	0.004	9.932E-01	-2.488	2.438E-02
6-12h_embryo	FBgn0086370	FBtr0083255_98	0	0.540	5.456	1.906E-02	0.004	9.932E-01	-5.452	4.102E-02
6-12h_embryo	FBgn0003410	FBtr0075332_109	0	0.361	1.681	1.488E-02	0.019	9.571E-01	-1.662	4.094E-02
6-12h_embryo	FBgn0003410	FBtr0075332_611	0	0.569	2.778	4.078E-03	0.019	9.571E-01	-2.759	1.280E-02
6-12h_embryo	FBgn0003870	FBtr0085825_146	0	0.321	2.643	1.988E-02	0.004	9.940E-01	-2.639	4.938E-02
6-12h_embryo	FBgn0027560	FBtr0077431_331	1	0.645	3.328	3.664E-03	-0.020	9.704E-01	-3.348	1.088E-02
6-12h_embryo	FBgn0031187	FBtr0339507_167	0	0.609	6.894	1.006E-03	0.014	9.783E-01	-6.880	3.398E-03
6-12h_embryo	FBgn0003964	FBtr0070346_164	0	0.763	1.654	1.800E-02	0.005	9.890E-01	-1.649	4.607E-02
6-12h_embryo	FBgn0003964	FBtr0070346_34	1	0.752	6.174	1.435E-03	0.005	9.890E-01	-6.170	4.377E-03
6-12h_embryo	FBgn0035232	FBtr0072828_36	0	0.913	2.054	8.117E-03	-0.036	9.332E-01	-2.091	2.115E-02
6-12h_embryo	FBgn0022349	FBtr0085839_225	0	0.428	2.400	2.137E-07	0.016	9.837E-01	-2.383	7.475E-05
6-12h_embryo	FBgn0034447	FBtr0086535_40	0	0.305	6.452	2.447E-05	-0.029	9.539E-01	-6.481	1.639E-04
6-12h_embryo	FBgn0036502	FBtr0075604_12	0	0.228	6.196	3.331E-05	0.010	9.890E-01	-6.186	2.544E-04
6-12h_embryo	FBgn0036502	FBtr0075604_23	0	0.485	4.320	1.077E-05	0.010	9.890E-01	-4.310	1.552E-04
6-12h_embryo	FBgn0010453	FBtr0089291_323	0	0.523	1.671	2.146E-06	-0.002	9.947E-01	-1.673	8.978E-05
female_body	FBgn0032979	FBtr0100407_232	0	0.057	3.054	3.786E-06	0.026	9.672E-01	-3.028	9.021E-04
female_body	FBgn0027556	FBtr0074344_644	1	0.898	3.173	5.933E-04	-0.029	9.728E-01	-3.202	3.795E-02
female_head	FBgn0040993	FBtr0081102_84	1	0.933	2.774	3.586E-04	-0.005	9.951E-01	-2.778	4.351E-03
female_head	FBgn0012034	FBtr0078413_128	0	0.207	3.738	8.312E-20	-0.040	9.816E-01	-3.778	5.070E-12
female_head	FBgn0012034	FBtr0078413_224	0	0.239	3.742	7.766E-20	-0.040	9.816E-01	-3.782	5.070E-12
female_head	FBgn0012034	FBtr0078413_311	0	0.043	3.902	6.295E-20	-0.040	9.816E-01	-3.942	3.554E-12
female_head	FBgn0027493	FBtr0083991_14	0	0.171	2.350	1.412E-03	0.007	9.898E-01	-2.343	9.286E-03
female_head	FBgn0032979	FBtr0100407_232	0	0.057	4.180	3.675E-05	0.031	9.812E-01	-4.149	5.712E-04
female_head	FBgn0014163	FBtr0075412_255	0	0.258	2.455	2.250E-03	0.016	9.816E-01	-2.439	1.570E-02
female_head	FBgn0014163	FBtr0075412_255	0	0.049	2.455	2.250E-03	0.016	9.816E-01	-2.439	1.570E-02
female_head	FBgn0004509	FBtr0336806_359	0	0.395	6.806	5.345E-03	-0.048	9.330E-01	-6.854	2.025E-02
female_head	FBgn0262738	FBtr0070650_695	0	0.613	2.198	1.652E-06	-0.001	9.991E-01	-2.199	1.102E-03
female_head	FBgn0023177	FBtr0077324_68	0	0.592	6.789	1.134E-03	0.020	9.844E-01	-6.768	6.789E-03
female_head	FBgn0260439	FBtr0306102_89	0	0.019	7.289	5.946E-03	-0.032	9.778E-01	-7.321	2.305E-02
female_head	FBgn0033132	FBtr0089030_199	1	0.575	1.540	4.056E-04	-0.004	9.951E-01	-1.544	6.789E-03
female_head	FBgn0005614	FBtr0088471_156	0	0.634	-1.919	3.734E-07	-0.029	9.844E-01	1.890	1.636E-02
female_head	FBgn0051221	FBtr0330030_267	0	0.531	2.838	2.861E-04	0.001	9.969E-01	-2.837	2.285E-03
female_head	FBgn0062978	FBtr0303445_64	0	0.015	2.353	3.499E-05	0.039	9.808E-01	-2.314	2.334E-03
female_head	FBgn0036579	FBtr0075457_138	1	0.757	3.292	9.152E-03	0.028	9.812E-01	-3.264	4.134E-02
larva	FBgn0259685	FBtr0304726_171	0	0.015	5.661	7.027E-03	-0.045	9.041E-01	-5.707	3.924E-02
larva	FBgn0000370	FBtr0081512_18	1	0.951	-2.198	1.406E-11	-0.012	9.905E-01	2.186	1.167E-03
larva	FBgn0028687	FBtr0088947_20	1	0.057	-3.524	7.575E-10	0.038	9.490E-01	3.563	2.813E-07
larva	FBgn0036316	FBtr0075942_99	1	0.057	-1.791	3.264E-03	-0.018	9.719E-01	1.773	3.904E-02
larva	FBgn0023528	FBtr0070412_69	0	0.057	-2.696	3.253E-03	0.011	9.778E-01	2.707	2.573E-02
larva	FBgn0035983	FBtr0076494_97	0	0.556	-2.652	2.605E-03	-0.015	9.665E-01	2.636	2.487E-02
larva	FBgn0259916	FBtr0300199_133	0	0.179	-3.959	3.769E-04	-0.044	9.763E-01	3.916	1.766E-02
larva	FBgn0038716	FBtr0083777_220	1	0.531	-1.750	1.468E-03	-0.007	9.892E-01	1.743	2.487E-02
male_body	FBgn0014906	FBtr0077576_216	0	0.491	-3.378	1.462E-03	0.015	9.782E-01	3.393	2.647E-02
male_body	FBgn0032979	FBtr0100407_232	0	0.057	3.979	4.441E-06	0.036	9.718E-01	-3.943	4.672E-04
male_body	FBgn0086442	FBtr0081142_195	0	0.053	6.960	1.022E-03	-0.005	9.949E-01	-6.965	2.393E-02
male_body	FBgn0050058	FBtr0087767_605	0	0.019	5.000	1.076E-03	0.002	9.969E-01	-4.998	2.559E-02
male_head	FBgn0000038	FBtr0073299_206	1	0.615	3.167	2.565E-04	-0.039	9.849E-01	-3.207	3.525E-03
male_head	FBgn0003248	FBtr0083697_15	0	0.845	-2.894	6.212E-04	-0.043	9.761E-01	2.851	1.108E-02
male_head	FBgn0003475	FBtr0081352_211	0	0.277	6.394	3.471E-05	0.003	9.986E-01	-6.392	4.915E-04
pupa	FBgn0000109	FBtr0089420_52	0	0.057	-7.721	3.075E-03	0.038	9.616E-01	7.759	2.261E-02
pupa	FBgn0041171	FBtr0073245_203	0	0.752	-7.427	2.809E-03	0.045	8.939E-01	7.472	2.016E-02
pupa	FBgn0033081	FBtr0086147_210	0	0.611	-6.929	5.680E-04	0.043	9.616E-01	6.972	6.244E-03
pupa	FBgn0001316	FBtr0333850_462	0	0.057	-4.054	1.300E-03	-0.042	9.280E-01	4.011	1.406E-02
pupa	FBgn0262737	FBtr0304984_220	0	0.057	-3.450	9.546E-15	0.034	9.733E-01	3.484	1.873E-08
pupa	FBgn0262737	FBtr0304984_49	1	0.520	-2.612	8.983E-14	0.034	9.733E-01	2.645	7.560E-07
pupa	FBgn0020521	FBtr0072312_232	1	0.693	-3.179	1.308E-08	0.004	9.963E-01	3.183	2.208E-06
pupa	FBgn0015286	FBtr0070583_398	0	0.285	-8.077	7.419E-03	-0.035	9.672E-01	8.041	4.829E-02
pupa	FBgn0020312	FBtr0071637_70	0	0.933	-7.524	3.682E-03	0.039	9.426E-01	7.563	2.562E-02
pupa	FBgn0038108	FBtr0334510_149	0	0.057	-2.475	4.882E-03	-0.009	9.826E-01	2.467	3.790E-02
